# Supplementary material for: Regioselective C(sp2)-C(sp3) Coupling Mediated by Classical and Rollover Cyclometalation
Source: Molecules. 2024 Feb 3;29(3):707. doi: 10.3390/molecules29030707 (PMC10856536; doi:10.3390/molecules29030707)
Supplement: Supplementary file 1 [file molecules-29-00707-s001.zip]

Archive with 1 entries (1 files):
- molecules-2828104-supplementary.pdf
